# Supplementary material for: Clubiona jiugong sp. nov., the fifth species of C. zilla-group from China (Araneae: Clubionidae)
Source: Biodivers Data J. 2021 Apr 29;9:e66260. doi: 10.3897/BDJ.9.e66260 (PMC8102465; doi:10.3897/BDJ.9.e66260)
Supplement: XML Treatment for Clubiona jiugong [file BDJ.9.e66260-treatment1.xml]

<!DOCTYPE tp:taxon-treatment
  PUBLIC "-//TaxonX//DTD Taxonomic Treatment Publishing DTD v0 20100105//EN" "tax-treatment-NSO.dtd">
<tp:taxon-treatment xmlns:tp="http://www.plazi.org/taxpub"><tp:treatment-meta><mixed-citation publication-type="journal"><person-group><name><surname>Zeng</surname><given-names>Zuxian</given-names></name><name><surname>Wang</surname><given-names>Da</given-names></name><name><surname>Song</surname><given-names>Wanjuan</given-names></name><name><surname>Yu</surname><given-names>Hao</given-names></name><name><surname>Zhong</surname><given-names>Yang</given-names></name></person-group><article-title><italic><tp:taxon-name><tp:taxon-name-part taxon-name-part-type="genus" reg="Clubiona">Clubiona</tp:taxon-name-part> <tp:taxon-name-part taxon-name-part-type="species" reg="jiugong">jiugong</tp:taxon-name-part></tp:taxon-name></italic> sp. nov., the fifth species of <italic><tp:taxon-name><tp:taxon-name-part taxon-name-part-type="genus" reg="Clubiona">C.</tp:taxon-name-part> <tp:taxon-name-part taxon-name-part-type="species" reg="zilla">zilla</tp:taxon-name-part></tp:taxon-name></italic>-group from China (<tp:taxon-name><tp:taxon-name-part taxon-name-part-type="order">Araneae</tp:taxon-name-part></tp:taxon-name>: <tp:taxon-name><tp:taxon-name-part taxon-name-part-type="family">Clubionidae</tp:taxon-name-part></tp:taxon-name>)</article-title><source>Biodivers Data J</source><day>29</day><month>4</month><year>2021</year><volume>9</volume><pub-id pub-id-type="doi">10.3897/BDJ.9.e66260</pub-id></mixed-citation></tp:treatment-meta><tp:nomenclature><tp:taxon-name><object-id xmlns:xlink="http://www.w3.org/1999/xlink" content-type="arpha" xlink:type="simple">9B74C4BF-3DDC-5DB0-98D9-7D1EDCFDB514</object-id><tp:taxon-name-part taxon-name-part-type="genus">Clubiona</tp:taxon-name-part> <tp:taxon-name-part taxon-name-part-type="species">jiugong</tp:taxon-name-part><object-id xmlns:xlink="http://www.w3.org/1999/xlink" content-type="zoobank" xlink:type="simple" object-id-type="ZooBank">36f4d405-32d2-4119-97b6-9c3758c20f22</object-id></tp:taxon-name><tp:taxon-authority>Yu &amp; Zhong</tp:taxon-authority><tp:taxon-status xmlns:xlink="http://www.w3.org/1999/xlink" xlink:type="simple">sp. n.</tp:taxon-status></tp:nomenclature><tp:treatment-sec sec-type="materials"><title>Materials</title><list list-type="alpha-lower" list-content="occurrences"><list-item><p><bold>Type status:</bold> <named-content xmlns:xlink="http://www.w3.org/1999/xlink" content-type="dwc:typeStatus" xlink:type="simple">Holotype</named-content>. <bold>Occurrence:</bold> recordedBy: <named-content xmlns:xlink="http://www.w3.org/1999/xlink" content-type="dwc:recordedBy" xlink:type="simple">Qianle Lu</named-content>; individualID: <named-content xmlns:xlink="http://www.w3.org/1999/xlink" content-type="dwc:individualID" xlink:type="simple">YHCLU0274</named-content>; individualCount: <named-content xmlns:xlink="http://www.w3.org/1999/xlink" content-type="dwc:individualCount" xlink:type="simple">1</named-content>; sex: <named-content xmlns:xlink="http://www.w3.org/1999/xlink" content-type="dwc:sex" xlink:type="simple">male</named-content>; lifeStage: <named-content xmlns:xlink="http://www.w3.org/1999/xlink" content-type="dwc:lifeStage" xlink:type="simple">adult</named-content>; behavior: <named-content xmlns:xlink="http://www.w3.org/1999/xlink" content-type="dwc:behavior" xlink:type="simple">foraging</named-content>; preparations: <named-content xmlns:xlink="http://www.w3.org/1999/xlink" content-type="dwc:preparations" xlink:type="simple">whole animal (EtOH)</named-content>; associatedSequences: <named-content xmlns:xlink="http://www.w3.org/1999/xlink" content-type="dwc:associatedSequences" xlink:type="simple">GenBank: <ext-link ext-link-type="uri" xlink:href="https://www.ncbi.nlm.nih.gov/nuccore/MZ020606" xlink:type="simple">MZ020606</ext-link></named-content>; <bold>Taxon:</bold> order: <named-content xmlns:xlink="http://www.w3.org/1999/xlink" content-type="dwc:order" xlink:type="simple"><tp:taxon-name><tp:taxon-name-part taxon-name-part-type="order">Araneae</tp:taxon-name-part></tp:taxon-name></named-content>; family: <named-content xmlns:xlink="http://www.w3.org/1999/xlink" content-type="dwc:family" xlink:type="simple"><tp:taxon-name><tp:taxon-name-part taxon-name-part-type="family">Clubionidae</tp:taxon-name-part></tp:taxon-name></named-content>; genus: <named-content xmlns:xlink="http://www.w3.org/1999/xlink" content-type="dwc:genus" xlink:type="simple"><tp:taxon-name><tp:taxon-name-part taxon-name-part-type="genus">Clubiona</tp:taxon-name-part></tp:taxon-name></named-content>; specificEpithet: <named-content xmlns:xlink="http://www.w3.org/1999/xlink" content-type="dwc:specificEpithet" xlink:type="simple"><italic><tp:taxon-name><tp:taxon-name-part taxon-name-part-type="genus" reg="Clubiona"/><tp:taxon-name-part taxon-name-part-type="species" reg="jiugong">jiugong</tp:taxon-name-part></tp:taxon-name></italic></named-content>; scientificNameAuthorship: <named-content xmlns:xlink="http://www.w3.org/1999/xlink" content-type="dwc:scientificNameAuthorship" xlink:type="simple">Yu &amp; Zhong</named-content>; <bold>Location:</bold> continent: <named-content xmlns:xlink="http://www.w3.org/1999/xlink" content-type="dwc:continent" xlink:type="simple">Asian</named-content>; country: <named-content xmlns:xlink="http://www.w3.org/1999/xlink" content-type="dwc:country" xlink:type="simple">China</named-content>; countryCode: <named-content xmlns:xlink="http://www.w3.org/1999/xlink" content-type="dwc:countryCode" xlink:type="simple">CHN</named-content>; stateProvince: <named-content xmlns:xlink="http://www.w3.org/1999/xlink" content-type="dwc:stateProvince" xlink:type="simple">Hubei</named-content>; county: <named-content xmlns:xlink="http://www.w3.org/1999/xlink" content-type="dwc:county" xlink:type="simple">Tongshan</named-content>; locality: <named-content xmlns:xlink="http://www.w3.org/1999/xlink" content-type="dwc:locality" xlink:type="simple">Jiugongshan Nature Reserve</named-content>; decimalLatitude: <named-content xmlns:xlink="http://www.w3.org/1999/xlink" content-type="dwc:decimalLatitude" xlink:type="simple">29.39</named-content>; decimalLongitude: <named-content xmlns:xlink="http://www.w3.org/1999/xlink" content-type="dwc:decimalLongitude" xlink:type="simple">114.65</named-content>; <bold>Identification:</bold> identifiedBy: <named-content xmlns:xlink="http://www.w3.org/1999/xlink" content-type="dwc:identifiedBy" xlink:type="simple">Hao Yu</named-content>; dateIdentified: <named-content xmlns:xlink="http://www.w3.org/1999/xlink" content-type="dwc:dateIdentified" xlink:type="simple">2020-07</named-content>; <bold>Event:</bold> samplingProtocol: <named-content xmlns:xlink="http://www.w3.org/1999/xlink" content-type="dwc:samplingProtocol" xlink:type="simple">by hand</named-content>; samplingEffort: <named-content xmlns:xlink="http://www.w3.org/1999/xlink" content-type="dwc:samplingEffort" xlink:type="simple">10 km by foot</named-content>; year: <named-content xmlns:xlink="http://www.w3.org/1999/xlink" content-type="dwc:year" xlink:type="simple">2020</named-content>; month: <named-content xmlns:xlink="http://www.w3.org/1999/xlink" content-type="dwc:month" xlink:type="simple">7</named-content>; day: <named-content xmlns:xlink="http://www.w3.org/1999/xlink" content-type="dwc:day" xlink:type="simple">3</named-content>; <bold>Record Level:</bold> institutionCode: <named-content xmlns:xlink="http://www.w3.org/1999/xlink" content-type="dwc:institutionCode" xlink:type="simple">MGEU</named-content>; basisOfRecord: <named-content xmlns:xlink="http://www.w3.org/1999/xlink" content-type="dwc:basisOfRecord" xlink:type="simple">Preserved Specimen</named-content></p></list-item><list-item><p><bold>Type status:</bold> <named-content xmlns:xlink="http://www.w3.org/1999/xlink" content-type="dwc:typeStatus" xlink:type="simple">Holotype</named-content>. <bold>Occurrence:</bold> recordedBy: <named-content xmlns:xlink="http://www.w3.org/1999/xlink" content-type="dwc:recordedBy" xlink:type="simple">Qianle Lu</named-content>; individualID: <named-content xmlns:xlink="http://www.w3.org/1999/xlink" content-type="dwc:individualID" xlink:type="simple">YHCLU0275</named-content>; individualCount: <named-content xmlns:xlink="http://www.w3.org/1999/xlink" content-type="dwc:individualCount" xlink:type="simple">1</named-content>; sex: <named-content xmlns:xlink="http://www.w3.org/1999/xlink" content-type="dwc:sex" xlink:type="simple">female</named-content>; lifeStage: <named-content xmlns:xlink="http://www.w3.org/1999/xlink" content-type="dwc:lifeStage" xlink:type="simple">adult</named-content>; behavior: <named-content xmlns:xlink="http://www.w3.org/1999/xlink" content-type="dwc:behavior" xlink:type="simple">foraging</named-content>; preparations: <named-content xmlns:xlink="http://www.w3.org/1999/xlink" content-type="dwc:preparations" xlink:type="simple">whole animal (EtOH)</named-content>; associatedSequences: <named-content xmlns:xlink="http://www.w3.org/1999/xlink" content-type="dwc:associatedSequences" xlink:type="simple">GenBank: <ext-link ext-link-type="uri" xlink:href="https://www.ncbi.nlm.nih.gov/nuccore/MZ020605" xlink:type="simple">MZ020605</ext-link></named-content>; <bold>Taxon:</bold> order: <named-content xmlns:xlink="http://www.w3.org/1999/xlink" content-type="dwc:order" xlink:type="simple"><tp:taxon-name><tp:taxon-name-part taxon-name-part-type="order">Araneae</tp:taxon-name-part></tp:taxon-name></named-content>; family: <named-content xmlns:xlink="http://www.w3.org/1999/xlink" content-type="dwc:family" xlink:type="simple"><tp:taxon-name><tp:taxon-name-part taxon-name-part-type="family">Clubionidae</tp:taxon-name-part></tp:taxon-name></named-content>; genus: <named-content xmlns:xlink="http://www.w3.org/1999/xlink" content-type="dwc:genus" xlink:type="simple"><tp:taxon-name><tp:taxon-name-part taxon-name-part-type="genus">Clubiona</tp:taxon-name-part></tp:taxon-name></named-content>; specificEpithet: <named-content xmlns:xlink="http://www.w3.org/1999/xlink" content-type="dwc:specificEpithet" xlink:type="simple"><italic><tp:taxon-name><tp:taxon-name-part taxon-name-part-type="genus" reg="Clubiona"/><tp:taxon-name-part taxon-name-part-type="species" reg="jiugong">jiugong</tp:taxon-name-part></tp:taxon-name></italic></named-content>; scientificNameAuthorship: <named-content xmlns:xlink="http://www.w3.org/1999/xlink" content-type="dwc:scientificNameAuthorship" xlink:type="simple">Yu &amp; Zhong</named-content>; <bold>Location:</bold> continent: <named-content xmlns:xlink="http://www.w3.org/1999/xlink" content-type="dwc:continent" xlink:type="simple">Asian</named-content>; country: <named-content xmlns:xlink="http://www.w3.org/1999/xlink" content-type="dwc:country" xlink:type="simple">China</named-content>; countryCode: <named-content xmlns:xlink="http://www.w3.org/1999/xlink" content-type="dwc:countryCode" xlink:type="simple">CHN</named-content>; stateProvince: <named-content xmlns:xlink="http://www.w3.org/1999/xlink" content-type="dwc:stateProvince" xlink:type="simple">Hubei</named-content>; county: <named-content xmlns:xlink="http://www.w3.org/1999/xlink" content-type="dwc:county" xlink:type="simple">Tongshan</named-content>; locality: <named-content xmlns:xlink="http://www.w3.org/1999/xlink" content-type="dwc:locality" xlink:type="simple">Jiugongshan Nature Reserve</named-content>; decimalLatitude: <named-content xmlns:xlink="http://www.w3.org/1999/xlink" content-type="dwc:decimalLatitude" xlink:type="simple">29.39</named-content>; decimalLongitude: <named-content xmlns:xlink="http://www.w3.org/1999/xlink" content-type="dwc:decimalLongitude" xlink:type="simple">114.65</named-content>; <bold>Identification:</bold> identifiedBy: <named-content xmlns:xlink="http://www.w3.org/1999/xlink" content-type="dwc:identifiedBy" xlink:type="simple">Hao Yu</named-content>; dateIdentified: <named-content xmlns:xlink="http://www.w3.org/1999/xlink" content-type="dwc:dateIdentified" xlink:type="simple">2020-07</named-content>; <bold>Event:</bold> samplingProtocol: <named-content xmlns:xlink="http://www.w3.org/1999/xlink" content-type="dwc:samplingProtocol" xlink:type="simple">by hand</named-content>; samplingEffort: <named-content xmlns:xlink="http://www.w3.org/1999/xlink" content-type="dwc:samplingEffort" xlink:type="simple">10 km by foot</named-content>; year: <named-content xmlns:xlink="http://www.w3.org/1999/xlink" content-type="dwc:year" xlink:type="simple">2020</named-content>; month: <named-content xmlns:xlink="http://www.w3.org/1999/xlink" content-type="dwc:month" xlink:type="simple">7</named-content>; day: <named-content xmlns:xlink="http://www.w3.org/1999/xlink" content-type="dwc:day" xlink:type="simple">4</named-content>; <bold>Record Level:</bold> institutionCode: <named-content xmlns:xlink="http://www.w3.org/1999/xlink" content-type="dwc:institutionCode" xlink:type="simple">MGEU</named-content>; basisOfRecord: <named-content xmlns:xlink="http://www.w3.org/1999/xlink" content-type="dwc:basisOfRecord" xlink:type="simple">Preserved Specimen</named-content></p></list-item></list></tp:treatment-sec><tp:treatment-sec sec-type="Description"><title>Description</title><p><bold>Male</bold> (Fig. <xref ref-type="fig" rid="F6756711">3</xref>E and F). Dimensions in mm. Total length 2.60; carapace 1.33 long, 1.02 wide; abdomen 1.27 long, 0.75 wide.</p><p>Colour of the living holotype male was dark brown with red brown abdomen (Fig. <xref ref-type="fig" rid="F6756700">1</xref>B). <italic>Carapace</italic> yellowish-brown in ethanol (Fig. <xref ref-type="fig" rid="F6756711">3</xref>E and F), without a distinct pattern. Fovea red. In dorsal view, anterior eye row (AER) slightly recurved, posterior eye row (PER) almost straight, PER wider than AER. Eye sizes and interdistances (mm): anterior median eyes (AME) 0.08, anterior lateral eyes (ALE) 0.09, posterior median eyes (PME) 0.08, posterior lateral eyes (PLE) 0.07; distance between AMEs (AME–AME) 0.03, distance between AME and ALE (AME–ALE) 0.04, distance between PMEs (PME–PME) 0.16, distance between PME and PLE (PME–PLE) 0.06. Length of median ocular quadrangle (MOQ) 0.18, MOQ anterior width 0.18, MOQ posterior width 0.29. <italic>Chelicerae</italic> coloured as carapace, with 5 teeth on promargin and 3 on retromargin. Labium and endites yellowish-brown. Sternum 0.70 long, 0.42 wide.</p><p>Abdomen red in ethanol (Fig. <xref ref-type="fig" rid="F6756711">3</xref>E and F), elongate-oval, dorsum centrally with a lengthwise reticular pattern, reaching 2/5<sup>th</sup> of abdomen length, posteriorly with a fuzzy pattern represented by numerous horizontal stripes or blotches; ventre reddish-brown; spinnerets light brown.</p><p>Legs uniformly yellowish-brown in ethanol (Fig. <xref ref-type="fig" rid="F6756711">3</xref>E and F). Leg length (mm): I 2.62 (0.80, 1.05, 0.52, 0.25), II 2.84 (0.80, 1.30, 0.49, 0.26), III 2.27 (0.75, 0.78, 0.48, 0.25), IV 3.37 (1.11, 1.27, 0.98, 0.30).</p><p>Palp (Fig. <xref ref-type="fig" rid="F6756700">1</xref>C and Fig. <xref ref-type="fig" rid="F6756705">2</xref>A–E). Femur and patella unmodified. Tibia short, with single retrolateral apophysis; retrolateral tibial apophysis (RTA) broad, triangular, distally bifurcate in retrolateral view, both tips blunt. Tegulum oval and relativlely flat, ca. twice longer than wide, sperm duct distinct and sinuous; subtegulum (ST) large, located prolaterally. Embolar part (EP) represented by a wide and flat sclerite, situated prolaterally on the tegulum; embolar part apophysis (EPA) strong, slender and long, about as long as tegulum width, shaped like a dagger, originating on the prolateral flank (approximately 11 o’clock on tegulum), transversally curved to the retrolateral side. Embolus (E) inserted at approximately ten o’clock on tegulum, slender and flagelliform, angled across tegular tip, stretched proximally along membranous conductor, tip extending to one-third of tegulum. Conductor (C) area relatively small, approximately two-fifths the length of tegulum.</p><p><bold>Female</bold> (Fig. <xref ref-type="fig" rid="F6756711">3</xref>G and H. Dimensions in mm) Total length 3.64; carapace 1.61 long, 1.14 wide; abdomen 2.03 long, 1.35 wide. Eye sizes and interdistances: AME 0.09, ALE 0.19, PME 0.07, PLE 0.07, AME–AME 0.05, AME–ALE 0.04, PME–PME 0.19, PME–PLE 0.09. MOQL 0.25, MOQA 0.23, MOQP 0.36. Sternum 0.87 long, 0.49 wide. Measurements of legs: I 2.65 (0.77, 1.10, 0.53, 0.25), II 2.79 (0.84, 1.15, 0.58, 0.22), III 2.52 (0.66, 0.98, 0.65, 0.23), IV 3.81 (1.25, 1.26, 0.94, 0.35). General characters as in female, but slightly larger in size and lighter in colour.</p><p>Epigyne (Fig. <xref ref-type="fig" rid="F6756711">3</xref>A–D). Epigynal plate distinctly longer than wide, anterior and lateral margin not delimited, posterior margin rebordered, heavily sclerotised and convex; spermathecae (SP) clearly visible through the tegument in ventral view. Two copulatory openings (CO) large, partly fused, situated at medial portion of epigynal plate posterior margin, anteriorly hidden by a hood. Hood (H) wider than 1/2 of epigyne width, heavily sclerotised, V or U-shaped. Hyaline copulatory ducts (CD) thin, ascending in parallel, the proximal half close together, the distal half widely separated and gently curved towards the bursae. Both spermathecae (SP) and bursae (BS) with smooth surfaces, the former anteriad and distinctly larger than the latter. Spermatheca shaped like a chicken egg, inside pigmented and sclerotised, the two spermathecae closely spaced. Bursae globular, separated by ca. 1.2 diameters.</p><p>
            <bold>DNA barcode</bold>
          </p><p>5'CTTGATCTGCTATAGCAGGAACAGCTATAAGTGTTATAATTCGTATAGAATTAGGACAATCTGGAACATTTTTAGGAGATGATCATTTATATAATGTAGTAGTTACAGCTCATGCTTTTGTTATAATTTTTTTTATAGTAATACCTATTTTAATTGGAGGTTTTGGAAATTGAATAATTCCTATGATATTAGGAGCAGCTGATATAGCTTTTCCTCGTATAAATAATTTAAGTTTTTGATTATTACCTCCTTCGTTATTTATATTATTTATATCTTCTATAGCTGAAATAGGTGTGGGAGCAGGGTGAACTATTTATCCTCCTCTTGCATCTAGTATAGGTCATACAGGAAGAGCTATAGATTTTGCTATTTTTTCGTTACATCTAGCTGGAGCTTCTTCTATTATAGGGGCTGTAAATTTTATTACTACTATTATTAATATACGATATATTGGGATGAGAATAGAAAAAGTTCCATTATTTGTTTGGTCTGTTATAATTACTGCAGTACTCTTATTATTATCATTACCTGTATTAGCAGGTGCTATTACTATATTATTGACTGATCGAAATTTTAATACATCTTTTTTTGATCCAGCTGGAGGGGGAGATCCTATTTTATTTCAGCATTTATTTTGATTTTTTGG3' (holotype, YHCLU0274; GenBank: <ext-link xmlns:xlink="http://www.w3.org/1999/xlink" ext-link-type="uri" xlink:href="https://www.ncbi.nlm.nih.gov/nuccore/MZ020606" xlink:type="simple">MZ020606</ext-link>)</p><p>
            <bold>DNA barcode</bold>
          </p><p>5'TTTGATCTGCTATAGTAGGAACAGCTATAAGTGTTATAATTCGTATAGAATTGGGACAATCTGGAACATTTTTAGGAGATGATCATTTATATAATGTAGTAGTTACAGCTCATGCTTTTGTTATAATTTTTTTTATAGTAATACCAATTTTAATTGGAGGTTTTGGAAATTGAATAATTCCTATGATATTAGGAGCAGCTGATATAGCTTTTCCTCGTATAAATAATTTAAGTTTTTGATTATTACCCCCTTCGTTATTTATATTATTTATATCTTCTATAGCTGAAATAGGTGTGGGAGCAGGGTGAACTATTTATCCTCCTCTTGCATCTAGTATAGGTCATACAGGAAGAGCTATAGATTTTGCTATTTTTTCGTTACATCTAGCTGGAGCTTCTTCTATTATAGGGGCTGTAAATTTTATTACTACTATTATTAATATACGATATATTGGGATGAGAATAGAAAAAGTTCCATTATTTGTTTGGTCTATTATAATTACTGCAGTACTCTTATTATTATCATTACCTGTATTAGCAGGTGCTATTACTATATTATTGACTGATCGAAATTTTAATACATCTTTTTTTGACCCAGCTGGAGGAGGAGATCCTATTTTATTTCAGCATTTATTTTGATTTTTTGG3' (paratype, YHCLU0275; GenBank: <ext-link xmlns:xlink="http://www.w3.org/1999/xlink" ext-link-type="uri" xlink:href="https://www.ncbi.nlm.nih.gov/nuccore/MZ020605" xlink:type="simple">MZ020605</ext-link>)</p></tp:treatment-sec><tp:treatment-sec sec-type="Diagnosis"><title>Diagnosis</title><p><italic><tp:taxon-name><tp:taxon-name-part taxon-name-part-type="genus" reg="Clubiona">Clubiona</tp:taxon-name-part> <tp:taxon-name-part taxon-name-part-type="species" reg="jiugong">jiugong</tp:taxon-name-part></tp:taxon-name></italic> sp. nov. resembles the other <italic><tp:taxon-name><tp:taxon-name-part taxon-name-part-type="genus" reg="Clubiona"/><tp:taxon-name-part taxon-name-part-type="species" reg="zilla">zilla</tp:taxon-name-part></tp:taxon-name></italic>-group species by the similar habitus (tiny body with length not exceeding 4 mm), but is consistently separable by its genitalia. Male of the new species resembles that of <italic><tp:taxon-name><tp:taxon-name-part taxon-name-part-type="genus" reg="Clubiona">C.</tp:taxon-name-part> <tp:taxon-name-part taxon-name-part-type="species" reg="hooda">hooda</tp:taxon-name-part></tp:taxon-name></italic> (<xref ref-type="bibr" rid="B6756590">Dong and Zhang 2016</xref>: 7, figures 5–7 and 10–12) in having a dagger-shaped EPA and a flagelliform embolus, but can be recognised by the RTA distally bifurcate (Fig. <xref ref-type="fig" rid="F6756700">1</xref>C) (vs. RTA not branched in <italic><tp:taxon-name><tp:taxon-name-part taxon-name-part-type="genus" reg="Clubiona">C.</tp:taxon-name-part> <tp:taxon-name-part taxon-name-part-type="species" reg="hooda">hooda</tp:taxon-name-part></tp:taxon-name></italic>) and by the EPA originating from the prolateral portion of the tegulum, pointed to the retrolateral side (Fig. <xref ref-type="fig" rid="F6756700">1</xref>C, Fig. <xref ref-type="fig" rid="F6756705">2</xref>A and C–E) (vs. EPA originating retrolaterally and curved to the prolateral side). Females of <italic><tp:taxon-name><tp:taxon-name-part taxon-name-part-type="genus" reg="Clubiona">C.</tp:taxon-name-part> <tp:taxon-name-part taxon-name-part-type="species" reg="jiugong">jiugong</tp:taxon-name-part></tp:taxon-name></italic> sp. nov. can be easily distinguished from other members of the <italic><tp:taxon-name><tp:taxon-name-part taxon-name-part-type="genus" reg="Clubiona">C.</tp:taxon-name-part> <tp:taxon-name-part taxon-name-part-type="species" reg="zilla">zilla</tp:taxon-name-part></tp:taxon-name></italic>-group, with the exception of <italic><tp:taxon-name><tp:taxon-name-part taxon-name-part-type="genus" reg="Clubiona">C.</tp:taxon-name-part> <tp:taxon-name-part taxon-name-part-type="species" reg="zilla">zilla</tp:taxon-name-part></tp:taxon-name></italic> (<xref ref-type="bibr" rid="B6756646">Ono 1986</xref>: 119, figures 6–8) by the hood represented by a transverse sclerotised plate (hoods represented by pairs of guide pockets in all other <italic><tp:taxon-name><tp:taxon-name-part taxon-name-part-type="genus" reg="Clubiona"/><tp:taxon-name-part taxon-name-part-type="species" reg="zilla">zilla</tp:taxon-name-part></tp:taxon-name></italic>-group species) and differ from <italic><tp:taxon-name><tp:taxon-name-part taxon-name-part-type="genus" reg="Clubiona">C.</tp:taxon-name-part> <tp:taxon-name-part taxon-name-part-type="species" reg="zilla">zilla</tp:taxon-name-part></tp:taxon-name></italic> by: (1) copulatory openings closely spaced and partly fused, situated at the medial portion of epigynal plate posterior margin (Fig. <xref ref-type="fig" rid="F6756711">3</xref>A and B) (vs. copulatory openings well separated by ca. 0.8 diameters, situated basolaterally in <italic><tp:taxon-name><tp:taxon-name-part taxon-name-part-type="genus" reg="Clubiona">C.</tp:taxon-name-part> <tp:taxon-name-part taxon-name-part-type="species" reg="zilla">zilla</tp:taxon-name-part></tp:taxon-name></italic>); (2) the proximal half of copulatory ducts close together (Fig. <xref ref-type="fig" rid="F6756711">3</xref>A and B) (vs. the proximal half of copulatory ducts well separated by more than 4 diameters); (3) spermatheca oval and large, its diameter nearly 1/2 of epigynal width (Fig. <xref ref-type="fig" rid="F6756711">3</xref>C and D) (vs. spermatheca globular and small, its diameter slightly less than 1/5 of epigynal width).</p></tp:treatment-sec><tp:treatment-sec sec-type="Etymology"><title>Etymology</title><p>The species name is derived from the name of the type locality; noun in apposition.</p></tp:treatment-sec><tp:treatment-sec sec-type="Distribution"><title>Distribution</title><p>Known from the Mt. Jiugong, Hubei Province, China (Fig. <xref ref-type="fig" rid="F6756700">1</xref>A).</p></tp:treatment-sec><tp:treatment-sec sec-type="Biology"><title>Biology</title><p>The holotype of <italic><tp:taxon-name><tp:taxon-name-part taxon-name-part-type="genus" reg="Clubiona">C.</tp:taxon-name-part> <tp:taxon-name-part taxon-name-part-type="species" reg="jiugong">jiugong</tp:taxon-name-part></tp:taxon-name></italic> sp. nov. was obtained from foliage in a bush close to a mountain road in the core zone of Jiugong mountain range.</p></tp:treatment-sec><tp:treatment-sec><!--Section generated to contain objects referenced in tp:taxon-treatment.--><fig id="F6756711" position="float" orientation="portrait"><object-id xmlns:xlink="http://www.w3.org/1999/xlink" content-type="arpha" xlink:type="simple">C0C44EB7-5443-5DE2-AAD8-27960E78292E</object-id><object-id xmlns:xlink="http://www.w3.org/1999/xlink" content-type="doi" xlink:type="simple">10.3897/BDJ.9.e66260.figure3</object-id><label>Figure 3.</label><caption><p><italic><tp:taxon-name><tp:taxon-name-part taxon-name-part-type="genus" reg="Clubiona">Clubiona</tp:taxon-name-part> <tp:taxon-name-part taxon-name-part-type="species" reg="jiugong">jiugong</tp:taxon-name-part></tp:taxon-name></italic> sp. nov., female paratype and male holotype. <bold>A.</bold> Intact epigyne, ventral view; <bold>B.</bold> Cleared epigyne, ventral view; <bold>C.</bold> Cleared vulva, dorsal view; <bold>D.</bold> Vulva, cleared and embedded in Arabic gum, dorsal view; <bold>E.</bold> Male habitus, dorsal view; <bold>F.</bold> Male habitus, lateral view; <bold>G.</bold> Female habitus, dorsal view; <bold>H.</bold> Female habitus, ventral view. Abbreviations: BS = bursa; CD = copulatory duct; CO = copulatory opening; H = hood; SP = spermatheca. Scale bars: 0.1 mm (equal for <bold>A–D</bold>); 1 mm (equal for <bold>E and F</bold>, equal for <bold>G and H</bold>).</p></caption><graphic xmlns:xlink="http://www.w3.org/1999/xlink" xlink:href="bdj-09-e66260-g003.jpg" position="float" id="oo_511635.jpg" orientation="portrait" xlink:type="simple"><uri content-type="original_file" xlink:type="simple">https://binary.pensoft.net/fig/511635</uri></graphic></fig><fig id="F6756700" position="float" orientation="portrait"><object-id xmlns:xlink="http://www.w3.org/1999/xlink" content-type="arpha" xlink:type="simple">AF2DF2E0-979A-5230-8A71-5DFB956A036C</object-id><object-id xmlns:xlink="http://www.w3.org/1999/xlink" content-type="doi" xlink:type="simple">10.3897/BDJ.9.e66260.figure1</object-id><label>Figure 1.</label><caption><p><italic><tp:taxon-name><tp:taxon-name-part taxon-name-part-type="genus" reg="Clubiona">Clubiona</tp:taxon-name-part> <tp:taxon-name-part taxon-name-part-type="species" reg="jiugong">jiugong</tp:taxon-name-part></tp:taxon-name></italic> sp. nov. <bold>A.</bold> Distribution record (red circles); <bold>B.</bold> Male holotype; <bold>C.</bold> Male left palp of the holotype, ventral view. Abbreviations: C = conductor; E = embolus; EP = embolar part; EPA = embolar part apophysis; RTA = retrolateral tibial apophysis; ST = subtegulum. Scale bar: 0.1 mm (C). The photograph of the living spider was provided by Qianle Lu (Shenzhen, Guangdong).</p></caption><graphic xmlns:xlink="http://www.w3.org/1999/xlink" xlink:href="bdj-09-e66260-g001.jpg" position="float" id="oo_534389.jpg" orientation="portrait" xlink:type="simple"><uri content-type="original_file" xlink:type="simple">https://binary.pensoft.net/fig/534389</uri></graphic></fig><fig id="F6756705" position="float" orientation="portrait"><object-id xmlns:xlink="http://www.w3.org/1999/xlink" content-type="arpha" xlink:type="simple">773A41D9-F6D0-5AAD-930C-F4ECE7CEEE13</object-id><object-id xmlns:xlink="http://www.w3.org/1999/xlink" content-type="doi" xlink:type="simple">10.3897/BDJ.9.e66260.figure2</object-id><label>Figure 2.</label><caption><p>Male left palp of the holotype of <italic><tp:taxon-name><tp:taxon-name-part taxon-name-part-type="genus" reg="Clubiona">Clubiona</tp:taxon-name-part> <tp:taxon-name-part taxon-name-part-type="species" reg="jiugong">jiugong</tp:taxon-name-part></tp:taxon-name></italic> sp. nov. <bold>A.</bold> Prolateral view; <bold>B.</bold> Rretrolateral view; <bold>C.</bold> Bulb, prolateral view; <bold>D.</bold> Bulb, ventral view; <bold>E.</bold> Bulb, retrolateral view. Abbreviations: C = conductor; E = embolus; EP = embolar part; EPA = embolar part apophysis; RTA = retrolateral tibial apophysis; ST = subtegulum. Scale bars: 0.1 mm (equal for <bold>A</bold> and <bold>B</bold>, equal for <bold>C–E</bold>).</p></caption><graphic xmlns:xlink="http://www.w3.org/1999/xlink" xlink:href="bdj-09-e66260-g002.jpg" position="float" id="oo_511634.jpg" orientation="portrait" xlink:type="simple"><uri content-type="original_file" xlink:type="simple">https://binary.pensoft.net/fig/511634</uri></graphic></fig></tp:treatment-sec><ref-list><ref id="B6756590"><element-citation xmlns:xlink="http://www.w3.org/1999/xlink" publication-type="article" xlink:type="simple"><person-group person-group-type="author"><name name-style="western"><surname>Dong</surname><given-names>X. Y.</given-names></name><name name-style="western"><surname>Zhang</surname><given-names>F.</given-names></name></person-group><year>2016</year><article-title>One new species of the <italic><tp:taxon-name><tp:taxon-name-part taxon-name-part-type="genus" reg="Clubiona">Clubiona</tp:taxon-name-part> <tp:taxon-name-part taxon-name-part-type="species" reg="trivialis">trivialis</tp:taxon-name-part></tp:taxon-name></italic>-group (<tp:taxon-name><tp:taxon-name-part taxon-name-part-type="order">Araneae</tp:taxon-name-part></tp:taxon-name>: <tp:taxon-name><tp:taxon-name-part taxon-name-part-type="family">Clubionidae</tp:taxon-name-part></tp:taxon-name>) from Hebei Province, China</article-title><source>Acta Arachnologica</source><volume>65</volume><issue>1</issue><fpage>7</fpage><lpage>10</lpage><pub-id pub-id-type="doi">10.2476/asjaa.65.7</pub-id></element-citation></ref><ref id="B6756646"><element-citation xmlns:xlink="http://www.w3.org/1999/xlink" publication-type="article" xlink:type="simple"><person-group person-group-type="author"><name name-style="western"><surname>Ono</surname><given-names>H.</given-names></name></person-group><year>1986</year><article-title>Little-known Japanese spider, <italic><tp:taxon-name><tp:taxon-name-part taxon-name-part-type="genus" reg="Clubiona">Clubiona</tp:taxon-name-part> <tp:taxon-name-part taxon-name-part-type="species" reg="zilla">zilla</tp:taxon-name-part></tp:taxon-name></italic> (<tp:taxon-name><tp:taxon-name-part taxon-name-part-type="order">Araneae</tp:taxon-name-part></tp:taxon-name>, <tp:taxon-name><tp:taxon-name-part taxon-name-part-type="family">Clubionidae</tp:taxon-name-part></tp:taxon-name>)- representative of a new and peculiar species-group</article-title><source>Bulletin of the National Museum of Nature and Science Tokyo</source><volume>A</volume><issue>12</issue><fpage>117</fpage><lpage>121</lpage></element-citation></ref></ref-list></tp:taxon-treatment>
